# Supplementary material for: The Impact of Liver Steatosis on Interleukin and Growth Factors Kinetics during Chronic Hepatitis C Treatment
Source: J Clin Med. 2024 Aug 16;13(16):4849. doi: 10.3390/jcm13164849 (PMC11355301; doi:10.3390/jcm13164849)
Supplement: Supplementary file 1 [file jcm-13-04849-s001.zip]

Archive with 1 entries (1 files):
- jcm-3136041-supplementary.pdf
